# Supplementary material for: Polyphenols and IUGR Pregnancies: Effects of the Antioxidant Hydroxytyrosol on the Hippocampus Proteome in a Porcine Model
Source: Antioxidants (Basel). 2022 Jun 9;11(6):1135. doi: 10.3390/antiox11061135 (PMC9219860; doi:10.3390/antiox11061135)
Supplement: Supplementary file 1 [file antioxidants-11-01135-s001.zip]

Archive with 1 entries (1 files):
- antioxidants-1737390-supplementary.pdf
